# Supplementary material for: Mechanical Properties of Ca-Saturated Hydrogels with Functionalized Alginate
Source: Gels. 2019 Apr 19;5(2):23. doi: 10.3390/gels5020023 (PMC6631140; doi:10.3390/gels5020023)
Supplement: Supplementary file 1 [file gels-05-00023-s001.zip]

Archive with 5 entries (4 files):
- gels-458619-supplementary/
- gels-458619-supplementary/Supplementary_file_1.pdf
- gels-458619-supplementary/Supplementary_file_2.pdf
- gels-458619-supplementary/Supplementary_file_3.pdf
- gels-458619-supplementary/Supplementary_file_4.pdf
